# Supplementary material for: Leveraging feedback mechanisms to improve the quality of objective structured clinical examinations in Singapore: an exploratory action research study
Source: J Educ Eval Health Prof. 2025 Sep 30;22:28. doi: 10.3352/jeehp.2025.22.28 (PMC12768547; doi:10.3352/jeehp.2025.22.28)
Supplement: Supplementary file 1 [file jeehp-22-28-dataset1.xlsx]

## Sheet: E1
Interview transcript with Examiner 1
Audio Recording Duration:	30:45min
Interview date:	2024-03-21
Interviewer	Alright. So perhaps just to begin, may I know what your role is in NUS Medicine?
Interviewee	So I'm the one of the directors in the Center for Healthcare Simulation looking at international programs and continuing education training. In addition, I'm also one of the coordinators in the phase 5 simulation posting, and also faculty and tutor for the phase 4 Emergency medicine posting. And also I do take the students in even phase one and phase 3 for live support.
Interviewer	Thank you. May I know what your role is in assessments for NUS Medicine?
Interviewee	So role and assessment will be primarily occasionally creating questions but primarily as the assessor in the final MBBS professional exams in phase 4 and phase 5 primarily.
Interviewer	How long have you been performing your role as an assessor?
Interviewee	Oh my goodness! Many, many years. [laughs]
Interviewer	Is it safe to put as like maybe more than 10 years?
Interviewee	Yes, I think I can see that.
Interviewer	More than 10 years. Alright, so I'd like to you to think back about your role as an OSCE examiner and just share with me if you face any challenges being one.
Interviewee	So I think over the years, I feel that the role of the OSCE examiner has changed of course for the better. Because there is more standardization, less chance for examiners to perhaps make assessments based on their own individual thoughts and feelings. So I think over the years better standardization the examiners. And also more structure to the OSCE assessment paper. And we get to hear from the …
Interviewer	So earlier. You mentioned something about structure to the exam paper. When you mean structure, do you mean like the marking rubrics or the instructions given to you?
Interviewee	Okay, I think both. A few things, even the instruction to candidates which is to me one of the most important things even to this day. If the instructions are not clear to the candidates, then what more to the assessors. What do you want the candidates to do is number one. Number 2, of course, instructions to examiner. What aspects are they supposed to assess? What domain is being involved? And o…
	So these are the good things that actually, over the years have developed and made it, I guess, a little bit more reliable and valid.
Interviewer	Do you think that there are other areas at the moment that needs to be worked on?
Interviewee	So I think, having said that these are the areas that have improved. I think one of the important things is being very clear of what the aims of the exam of that particular station is. We are talking about OSCEs, right? So again, because an OSCE station may test on many domains, like clinical knowledge, a procedural skill, or communication. I feel that sometimes the person who actually developed …
	Other things that can be improved, of course, is the construct. I think in this case again for this question, are you referring to the phase 4 exams?
Interviewer	Broader
Interviewee	Okay. So generally, overall, I think, has improved over the years. And I think it's gotten more robust. But areas where I think we can improve is, again, be very clear on the 3 things I mentioned. You know what is the candidate instructions, assessor instructions, and also the rubrics and also the global rating scale. It is always a challenge to define what is clear fail, define what's borderline…
	So when I have set questions before on OSCEs. My OSCEs are very, very detailed. So I make it very detailed. I actually put in suggested answers after standardization as to what constitutes a 0? What constitutes a 1? What constitutes a 2? But there's some OSCEs where the guidance may not be so clear cut, and I guess it could have been better, more granularity would have been more advantageous to t…
Interviewer	So, you mentioned the clarity in the gradings need to be made more succinct and clearer to the examiners. But at the moment during the OSCEs, what were the strategies you actually took to kind of overcome these issues?
Interviewee	Okay, we always have an examiner standardization session prior to that. So that is important for everyone to attend. I mean, even if people don't attend I mean on that day the coordinator of the exam, or that question will usually give that person a quick update on what to look out for. So that's very important. Alright not to go into it blindly. But I guess strategies to overcome that would be d…
	So one of the things I always okay at the fourth or fifth year level what do I expect a student at this stage of training, because I know they are training right, at least roughly, in year 4 year 5 what do I expect them to know and use that as a guide. Because otherwise, if we start marking them as per what we will do for residents, then that's being too strict. But having said so, I feel I'm goi…
Interviewer	I guess it's about just kind of benchmark, getting the standards right to the level that is expected. Maybe, for some is just to pass through year 4, for some it could have been formulated to be at a level of a HO [house officer]. So is there any way you think that you can be better supported as an examiner?
Interviewee	For the OSCE, is it? One of the things I know it is logistically maybe difficult, is to maybe have 2 rounds in the standardization, because what happens is that during an examiner standardization, the questions have all been set, and FAC [Faculty Assessment Committee] have approved them, and then people have brought up important considerations to the contrary. But the response again, it's not cri…
	Because the standardization is just basically getting everyone to agree to what has already been confirmed. So I thought, because many people will have interesting viewpoints but I find that the ability to modify it after that sometimes is a bit limited.
Interviewer	I see, maybe just kind of thinking through the process, putting one standardization before the questions are confirmed.
Interviewee	Questions are confirmed. I know it's difficult, because the questions; it's always an issue that the questions come up very late and I think that was the main reason, which is, I think, perfectly understandable.
Interviewer	Are there any other things with regards to the OSCEs that you feel could be you would like to have more support on?
Interviewee	I mean as an examiner, I think, these are mainly the main things. And also maybe get more senior people involved in the construct of the questions, because it's good to have people who have done it before as opposed to somebody who's doing it for the first time and good to tap on their knowledge as well, or their experience so that it becomes more robust.
Interviewer	Senior, meaning senior clinicians, clinicians who have many years of experience in a hospital.
Interviewee	Correct. Clinicians who have done assessment before.
Interviewer	So I move on to the next segment, just before we talk about the report that I shared with you yesterday just one quick question is, do you have some form of understanding of assessment psychometrics? This is just to get check what is the level of understanding.
Interviewee	Very basic, rudimentary.
Interviewer	So with regards to the examiner report that I shared with you that the Phase 4 OSCEs for this year, so I wonder if you manage to take some time to look through it.
Interviewee	I did!
Interviewer	Do you need me to share it?
Interviewee	No, it's okay. I just looked at the final thing was again saying that I was stricter than other people basically, right?
Interviewer	So don't worry about the actual contents but mainly I just wanted to gather from your perception from the report, was there anything you felt was that needed clarity when you look through it?
Interviewee	I guess I sort of understand what's generalizability, G coefficient and all that. Maybe if someone is looking at it, more than 0.7 you said is good reliability. Again. Not how do you get that? But so less than 0.7 means no reliability or less reliability or….
Interviewer	So more detailed description of the ranges.
Interviewee	Because it's just 0.7 and either above or below. And the RASCH analysis, the email that was going back and forth. And still, I think the people are still sending the email on the RASCH analysis. I guess it'll be challenging to put this out to everyone who may not have the privilege of listening to all of you who are statistician and psychometricians. If they are given this feedback, it may be dif…
Interviewer	So I guess what this means is that the narrative is a bit hard to understand?
Interviewee	Correct, the summary is good. I thought the summary was good. That was good because you gave a summary, if no summary that's even more problematic. The summary, I thought said how an examiner is compared to everyone else. But again, what does that mean you see? If you score lower than other. So the next time again, people may think, “Okay, now, I'm too strict, next time I'm going to be more lenie…
	And again coming back to what I felt that in this station after the examiner standardization, I felt again that maybe the construct of the question was not very clear that's why there was a lot of interpretation. Not wrong, but I know it's difficult. But the standardization maybe could have incorporated all the different feedback. Because some of the response, where “I'm sorry, it is as it is, we…
Interviewer	Do you think putting in some like more quantitative measures, could have guided you better in kind of interpreting these?
Interviewee	Yes. What does it mean? Basically, I mean, at the end of the day you want the assessors to learn and I guess if it's a consistent thing then maybe yes. I tend to be a bit strict, I know that [laughs]. But again I go very strictly by what it's on the OSCE sheet because you tell me yes or no, and to me an OSCE should be such that; again this how I would do the OSCE, you are given a question and giv…
Interviewer	So if I move back to what was shared with you in the report, do you feel that there were things that were missing that you would have liked to know about?
Interviewee	In the report, is it? I guess you would like to know maybe all the other stations or with a similar domain. I know in your summary you said did say that; for that same station how the assessor fair. But maybe overall what; I mean to get a sense.
Interviewer	When you look through it, do you think that there was anything that was of value to you?
Interviewee	Yeah, I guess the G coefficient. And again, a bit more explanation would have been good, and the summary, and also the quality of feedback. You said you were actionable, so what does that mean? So it's all vague, I guess. I interpret it as because when I give it the feedback, I make sure that it is objective and concrete and not vague. I guess that's what you meant; actionable.
Interviewer	What it meant here was more like the feedback you give allowed the students to have like a next step to work on. There was something that they could work on rather than just something that was a bit vague, without much direction on how to improve themselves. So that was why it was put as actionable.
Interviewee	But you know, one of the things I got from assessors is that in another exam, in some other situation they are afraid to give their feedback, because students will know which stations they may have failed right. And they said they don't want to be identified, or whatever, if somebody fails. It actually came up during a discussion, because I think now we give them their marks or their scores. To t…
Interviewer	So when you look through it, do you think this would kind of influence how you score as an examiner in future; your behavior in future?
Interviewee	Well, I guess, if you say that you tend to be score lower than other, I suppose next time, I guess we'll self-moderate. But again, I just want to be careful in not moderating just to get a better feedback through this. But I guess, being more aware, I think that will be useful.
Interviewer	Which is why I was a bit hesitant to put in the recommendation that you become more lenient because, like you mentioned, it's not necessarily encouraging you to be lenient, but rather just to calibrate among the examiners. So I do wonder if that recommendation will need to be amended?
Interviewee	Yeah, I guess the important thing is; you did say, I think, or somewhere, that the aim of this is not; you don't want to assessors to be assessed and then the danger is that nobody will come in volunteer. I guess maybe something I think you did say at the awareness of the performance but maybe a bit more. The aim is for you to be aware of how you examine, but depending on type of question, or the…
Interviewer	That's the reason why we actually trying to try to run these pilots to see among the pilot group of examiners, how your reactions are and whether these are useful aspects, and then if you think it, it will work or is useful, then perhaps we will expand it out. For the time being, we are just keeping small.
	One last question is, when you're looking through this report, was there any like emotional reactions that you felt when looking at it.
Interviewee	I mean, honestly, I didn't know that I was going to look at my own report. I thought, it's going to be a general one. So I am not sure I thought you said individualize my own individualized comments as opposed to looking at my own analysis. So I was a bit surprised, “Oh, its my own analysis.” So good to maybe let people know that you are going to discuss their own analysis. Some people may not wa…
Interviewer	So if you come to the end of is there anything else you would like to share that maybe I didn't touch on?
Interviewee	Not really. I guess it's good to also, maybe if the assessors wants to know how they perform in different exams maybe if they have been examining in another phase or even if they assess during the end of posting tests. Is there a difference versus more summative professional exam? Or even formative exams? Formative exams should not defer very much right? I mean, the tendency is formative, we are …
Interviewer	Okay, so probably just checking that across long, more longitudinally.
Interviewee	Correct.

## Sheet: E2
Interview transcript with Examiner 2
Audio Recording Duration:	22:43 min
Interview date:	2024-03-19
Interviewer	May I know what is your role in NUS Medicine?
Interviewee	I have many roles in NUS Medicine. I help with admissions. And then, after the students come in, I'm also involved in the curriculum planning mainly for the preclinical years. And then I also teach certain modules, such as pathology as well as CSFP, that is the clinical skills foundation course; as well as CLCs collaborative learning cases across year one to year three. In year 4. I am the progra…
	In terms of assessment, I set exam questions for year one and year two, the pre-clinical years as well as the year four exam paper. I sit on the Modified Angoff Committee for several modules, and I'm also the deputy chairman of the Faculty Assessment Committee.
	Finally, I am also core faculty for Office for Students, where I look after the student life and development branch, I run the mentorship program as well as the house system in the school. I think that's about it.
Interviewer	Okay, thank you. So how long have you been performing a role in assessments?
Interviewee	About 3 years.
Interviewer	And how about your role as a assessor in the clinical exams?
Interviewee	I have assessed the clinical exams for I think 2 years running.
Interviewer	So we move on to the main part. Do you mind sharing with me what kind of challenges you think you face as a clinical examination examiner?
Interviewee	So the main challenges, I think, will be standard setting. So even though we sit together, and we decide on a particular standard sometimes the student comes in and say something, or does something that we we did not expect as a group when we do standard setting that is one.
	The other thing is that sometimes I may not agree with the group in terms of the standard to be set but that being said, I understand that even though I do not agree eventually I will have to adhere to the standard that has been agreed upon. So I think that challenges will be like difficulty to set the standard as well as at the interpretation of the standard set.
Interviewer	How big is the group of examiners trying to come to a consensus on this?
Interviewee	It will be all the examiners involved in the station. So we maybe are talking about 20 to 30 people.
Interviewer	In that case, how do you like overcome these challenges because you said you kind of understand where they're coming from. But what other strategies do you do?
Interviewee	Oh, I just constantly remind myself of what was written, what was said? And sometimes I write it down somewhere so that I remember the passing standard.
Interviewer	You mean when you're assessing the students, you refer to it, okay. Is there any way, you think you can be better supported when it comes to these areas?
Interviewee	Yes, certainly. I think it is possible. It will involve the modifying of the marking rubric. So sometimes, after we have discuss it in the standard setting session, we usually don't modify the marking rubric anymore, I know.
	But it might be good to add additional descriptors into the marking rubric to help guide us to what we've set the standard on
Interviewer	Any other challenges you think you face?
Interviewee	As the clinical examiner right? Okay, I'll give you one more. I think that it is challenging to give good feedback to the to the student. Good as in actionable, high-quality feedback.
Interviewer	Was this something that was given to you during any form of examiner training?
Interviewee	What do you mean by that?
Interviewer	Were you all trained in how to give feedback?
Interviewee	We were trained. There was an examiner conduct video, which I mean of course I need to say I know, because I was the one who created the video. So that examiner conduct video actually tells us what are the do’s and don’ts, and one of the do’s is to give you quality feedback. We gave a couple of examples of the feedback and what not to do for feedback like don’t write “NA [not applicable]”, don’t …
Interviewer	Do you think there are other ways that we can support you better as an examiner?
Interviewee	Yes, I think, other than giving examples of feedback, good feedback to give. Perhaps examiners could be trained, how to properly type this qualitative feedback. Cause it sounds like it's a no brainer common sense thing. But sometimes we don't really know how to do it properly.
	Especially when we are pressed for time and don’t have time to think through and write it properly.
Interviewer	The actual writing, not the using of the system right?
Interviewee	Yes, the system is to me at least easy to use.
Interviewer	Okay, then, last question before we move on to the report is, what is your understanding of like assessment psychometrics?
Interviewee	What a broad question.
Interviewer	Do you have an understanding of assessment psychometrics?
Interviewee	Assessment psychometrics is something that the psychopaths use. [laughs] I'm just kidding. It is actually doing statistics to the assessments, so that you know various things like validity, reliability of the assessment which again falls in the domain of the psychopaths. [laughs]
Interviewer	Alright. So moving on right? I'm wondering if you manage to have a look at that document that I shared with you? Or do you want me to share it now?
Interviewee	Of course I did, did you expect me not to see it? Yes, I did see it.
Interviewer	So I'll just based my questions on that particular report. So that is something that I'm trying to see if it is beneficial to the examiners. So, looking at the report, do you see any areas that you feel needs more clarity to you.
Interviewee	Okay, so you just want the clarity bits. You don't want the good bits. Sure, I'll give you the clarity bits. The report needs to be tailored to the recipient. What I mean by that? The examiners may not be skilled in interpreting educational lingo. So there are a lot of words inside that are difficult to understand.
	Okay, as you know, I have a background in MHPE [Master’s in Health Professions Education], and even so, I had to read through the report 2, 3 times before some terms really set in. You use the word generalisability, I can’t even pronounce it, and RASCH analysis. What is that? So that is one. Even simple things, I think we scroll down and I think we use some words like the reliability, I mean even…
	So perhaps. having a glossary of sorts, I'm not sure? Perhaps that will be useful. I remember when I had my A-level results slip, the back had a glossary. What does A mean? What does B mean? Something like that. I thought we had that, I have to go back and look at my A level result slip. So maybe a glossary might be useful.
	Secondly, I am not so sure whether telling people the overall reliability of the OSCE stations is useful or not. This is for the whole exam right? So as an examiner, I'm only concerned about my own station, so, including this may confuse me. In fact, I was confused, I thought that - firstly, when I read it, I thought that oh no, something is bad with my statistics. Until I read it carefully, I re…
	My third point is that know we love to have qualitative feedback these days, but sometimes having a picture, a quantitative kind of demonstration of your performance might also be useful to people who; unless apt at literature, and English. Not English majors like myself, sometimes I don't really understand what you're trying to tell me.
	But if you give me figures like, okay, for example let's talk about quality of feedback provided; you could put me on the scale whether my feedback was very, very actionable or not actionable at all. Maybe like where am I on this bar chart that might be more useful some. I know we are all heading towards qualitative, but sometimes I feel it's always good to take the middle ground instead of alway…
Interviewer	So the glossary, and the reliability index can consider removing; and then having more quantitative measures. That is good because actually my first draft had too many numbers. And when I shared with some of our stakeholders they mentioned consider removing all the numbers, which was why…
Interviewee	Yes, and I think we need to remember that we have examiners of all types. We have those who like to read text. And we have those who are more to the point like myself.
Interviewer	Yeah, I agree. Anything that you felt was missing that you would like to have?
Interviewee	Missing? Well, I already mentioned the Glossary in terms of items … No, I can't think of anything.
Interviewer	What were the areas that you thought were value to you?
Interviewee	Okay, so I felt that the 2 areas that I was given feedback for the examiner scoring behavior as well as the quality of feedback provided those were very useful areas for my development as a examiner.
	And furthermore, to have a little box of examiner reflection at the bottom. Well, it is a bit of a pain to see this box and have to do something. It triggers me to at least think 3 seconds about how I can improve better the next round. So I think having a little reflection box down there is a good trigger, be it an irritating one.
	And the summary was good as well. Yeah.
Interviewer	Anything you think that you thought was not of value?
Interviewee	Again, I mentioned to you, I'm not sure the reliability of the OSCE station is of value to the individual examiner or not. I guess if you really wanted it, I guess if you really wanted it, you could have a general statistic as well for the kaypoh [Singlish word for busybody] examiners to see.
Interviewer	How about if I say we give you the reliability of your particular station?
Interviewee	That would be good, although as an examiner I have no control over which station I do right? But my scoring will affect the reliability. It does right?
Interviewer	Yes it will, so when you first received this report and you reviewed it, what were some of the emotions that you felt when you looked at it?
Interviewee	Err..
Interviewer	What was your reaction when you saw it?
Interviewee	I have no reaction. I'm sorry. Am I supposed to feel something?
Interviewer	No, no that is fine as well.
Interviewee	I think it is just a matter of fact kind of report coming in and read it, and absorb it, and process it. Nothing else. No, no happiness, no sadness, no fear, no love, nothing. No feelings, no feelings at all. Sorry.
Interviewer	No, that is fine! No need to say sorry.
Interviewee	Stone, for it was like no feeling, sorry.
Interviewer	For you it was kind of like a factual report.
Interviewee	Maybe if you told in this report that my feedback was very bad, I would be in denial, anger kind of thing. But I really had no feelings.
Interviewer	Did this report allow you to benchmark your performance?
Interviewee	Yes, yes. So this report actually it told me that I was pretty good. Actually it told me that I was marking a manner that was this in keeping with the candidate’s ability, and it was also in alignment with other examiners. So I was basically aligned with people as well as marking students properly. And I was giving actionable feedback. So I thought everything was in in line with how is supposed t…
Interviewer	Alright. Then, in that case, how would this influence your examination practice in future?
Interviewee	Well, it's positive feedback, right? That whatever I was doing is correct. So I will just continue doing the things that I've been doing.
Interviewer	So just more just reassured you to kind of perform the same for the subsequent exams.
Interviewee	Yes. okay, because I don't see in what areas I can improve in. So maybe that is a negative point. It sounds quite ironic right? So what is the next mountain to scale? Is there a next mountain to scale? And what is it? I'm not sure. So I'm clueless. I need the psychopaths to advice me.
Interviewer	Okay, so this was actually your actual performance in the OSCEs and it was one of the more; everything was good. So I knew that your reaction was going to be pretty neutral, because I mean, this was your own behavior. So it was is I think it shows that you've been performing correctly. Yeah.
Interviewee	Actually, my normal behavior even told you me I suck. It also be no emotion.
Interviewer	Yes but say if you were performing not up to tasks, then there will be recommendations on how you can improve. But the problem is that yours was…
Interviewee	I see, so there will be recommendations for some people? Oh, that will be very useful, that will be very useful.
Interviewer	But because your report was kind of perfect. If you say it that way. So I couldn't put in the recommendations for you. So yeah, I guess it's a point to take away that for you you felt like there was no actionable things out of this.
Interviewee	So maybe even for those that were good, you can give more actionable things. Or maybe a keep up the good work.
Interviewer	Okay, I get what you mean. There will have actually the recommendations. So we have come to the end. So is there anything else that you felt like you wanted to share but you haven't had a chance to do so?
Interviewee	Not at all.

## Sheet: E3
Interview transcript with Examiner 3
Audio Recording Duration:	16:58 min
Interview date:	2024-03-21
Interviewer	So can I first know what is your role in NUS Medicine?
Interviewee	I'm a lecturer that helps with the exams. And then also tutorials and OSCE stations for students as well as the postgraduate residents.
Interviewer	By OSCE stations, you mean that you prepare the questions or…
Interviewee	Sometimes they ask us to help to run the stations.
Interviewer	Okay. And then, how about your teaching roles? In particular, what phase are you teaching.
Interviewee	I think we teach a variety. Because I started at the neonatal department, so we are obliged to teach the neonatal lectures for the year 4 students, I believe. And then the other thing we do is like some bedside tutorials as well as history taking sessions for the students who are rotating through the pediatric postings. I also teach the year ones for the so called like house mentor based program.
Interviewer	And then with regards to assessments. What roles do you have in assessments?
Interviewee	Think sometimes we are rostered to do the mini-CEXs for the students rotating through the pediatric postings. And then, I think recently they asked me to help to sit in as an examiner right for the phase 4 clinical exams. And there's another one upcoming for the MMed students also.
Interviewer	So the clinical exam. How long have you been performing your roles in assessments?
Interviewee	Since I was a registrar. So that’s like I don't know, maybe almost more than 5 years, 7 years I think.
Interviewer	How about in particular to the OSCEs or the clinical skills exams?
Interviewee	You mean for the OSCEs, this is the first time I did it because the last few times I've got to declare the reason why I couldn't do it was because I think my siblings actually are medical students. So I think only to my youngest brother, now he's a year one student. So before that my brother who is a first medical officer. I could help any of the exams , or rather I got exempted from it. So I thi…
Interviewer	With regards to being an examiner, do you think you'll face any challenges? Or if you can describe some of the challenges that you faced.
Interviewee	Maybe some of the students didn't seem to be very serious. And they started to kind of like, joke with me. I wasn't sure, because I appeared to be very friendly, or I looked young. I don't know. Anyway, some of the boys especially started to try to joke around towards the end of the OSCE [Objective Structured Clinical Examinations] station which was a bit awkward, so I had to remind them that thi…
Interviewer	Bit of like unprofessionalism.
Interviewee	Yeah.
Interviewer	Do you think in that case there are any ways that you can be better supported when it comes to such areas.
Interviewee	I think they actually, I'm not sure whether it's just maybe the new generation of doctors but we just have to reinforce and remind them.
Interviewer	So aside from challenges with interaction with the students, do you think that there are any other areas that you find challenging being an examiner for the OSCEs.
Interviewee	Hmm, I thought it was quite okay. Yeah. Felt quite smooth and pleasant.
Interviewer	Do you think it's because of the type of training that you receive before that?
Interviewee	I think on the day, the main thing why it helped was because there was a lot of people, supporting admin stuff, who could help to clarify the roles we had, and then also to ensure that all administrative processes ran smoothly. At one point I think at the start, the iPad hanged or something, then almost immediately somebody just quickly came to troubleshoot, which I felt was thankful.
Interviewer	So I think a technical support from your perspective is sufficient which is why you feel the whole process is smooth? The next question I want to ask is, do you have some understanding of assessments? And in particular psychometrics?
Interviewee	Hmm! You mean, like, from an academic perspective.
Interviewer	Yes.
Interviewee	It’s a yardstick to measure, not so good at that.
Interviewer	No problem. So now, I I'm sharing, if you an individualized examiner report. This was generated based on the year 4 OSCEs. So yeah, I believe you may not have time to go through it, so I'll just share my screen and let you have a look. I can give you the next few minutes to have a look and then I'll ask you some questions on it, more on your perceptions of it.
Interviewee	Actually, I don't really understand. [laughs]
Interviewer	Okay, no problem. So my next question is what areas do you think you need more clarity on?
Interviewee	You mean on this feedback form that is provided?
Interviewer	That's right.
Interviewee	I mean, I don't realize what it meant by severity level and what does shared common understanding of the ratings scale mean. I mean, these 2 terminologies sounds a bit, I'm not familiar with what they mean.
Interviewer	Hmm! Alright!
Interviewee	The quality of feedback point 3 [the recommendations on giving feedback in the summary] sounds ok, I can do that. Okay, why I didn't write a lot in the iPad is because it's really quite hard to type. And then there was very short turnaround time between students, so in the end I just write something which was very generic. But I was thinking, one way forward is that if you really want the marker …
Interviewer	So I think, the main thing that you felt was quite unclear was what the terminologies used, which is the severity level, and also like common understanding of the rating scale. Okay, that I'll take note of. So just to share with you briefly, why that line came about was because when we look at your scoring behavior, we compared to the other examiners for that same station you managed to maintain …
	So that's what it was trying to say. But yeah, I agree that we will try to work on the terminologies and phrasing.
Interviewee	Maybe you can say, you are fair. But I think once I read this paragraph that you're saying then I think I understand where the report is coming from now.
	I think I quite like that statistical number. The [reliability] coefficient thing. But although what does it really tell you, it's just a statistical generic number. But maybe, if let's say I could see a visual growth chart, then maybe that could be helpful. Let's say I pit myself against a group of, because I am a pediatrician [laughs], I’m at a 50th percentile now, then it's very clear to me th…
Interviewer	I think how I rephrase that is, having some more quantitative measures, and also something that allows you to measure yourself
Interviewee	Against the benchmark, not maybe I guess against other examiners. But against what is the accepted or required benchmark of an examiner?
Interviewer	Is there other is that things that you feel that you would like to have information about that you feel that it's not given here?
Interviewee	Whether the students felt we were fair. I think they said right, is it?
Interviewer	No! Here doesn't have students’ reports.
Interviewee	I think maybe if the students could, you know, they can raise their own grievances like they think that if you mark them too harshly on something, then there is a feedback platform. Because sometimes, I suppose, although we can say that it's fairly objective. But there's still some subjective component in certain marking schemes. And I remember as a student, I mean, sometimes I felt like “My god,…
Interviewer	That's valid. Other areas you feel like will need clarity, or you think is missing? I guess it's a document that needs some time to digest.
Interviewee	But then I suppose they can say, like, what are some actionable feedback.
Interviewer	You mean the report gives you some actionable feedback.
Interviewee	Maybe the only thing I can take away from this is okay, I better give more directed feedback to the students like: “Wash your hands before and after”, “Don't laugh when you are; Joke around with the examiner”. Something like that, you know, but some very direct feedback will have been a little bit difficult to put on paper. I think. But other than that, I think it's okay.
Interviewer	Okay, then next question is, do you feel any form of emotions when you are looking through this report?
Interviewee	Not really.
Interviewer	Not really okay. That's like it is what it is.
Interviewee	Yeah.
Interviewer	And then, given what was written here, do you think that this could potentially influence how you perform as an examiner in future?
Interviewee	For me, probably. No. But I'm just wondering whether there would be some examiners who might feel that there might be some pressure to be somewhat likable. Because I mean now maybe they could be more careful, like the way they mark the students. I'm not sure. But for me, I think personally, I will not have behave anyway differently.
Interviewer	No potential changes to your scoring behaviour. When you mentioned likeable is it just about generally you feel more aware that you are being monitored?
Interviewee	Yeah, something like that, like those kind of placebo bias. Okay, now I better sit straighter. [laughs]
Interviewer	Okay, thank you. So, that’s about all I need from you for this interview. But then, just before I end it, I wanted to ask you if there's anything that you felt you would like to share about being an examiner that maybe I didn't touch on this time around.
Interviewee	Not really, I mean, I'm not sure you are looking for.
Interviewer	No, it’s just that some assessors have after thoughts after the whole process. And then they just say, I also want to share some more things, or anything.
Interviewee	No, I think it is good that somebody is like doing as a Phd. And objectively looking all these kind of things. Cause I, I do agree that there's not a lot of work in this area that can improve the students outcomes and make it more so somewhat more fair for them from both a student and examiner perspective. I mean, cause a lot of things happen in a room, and where there's no chaperon essentially. …
	Secondly, is, I think, nowadays, with the technological advances, it's not difficult to include a CCTV, so that I mean those images can be reviewed. There's some form of accountability or documentation. It’s like when we see a patient in clinic.
	Then, at least, you know when students say something. I really, I think honestly, although it's only a couple of weeks ago. But I think I have no clue if the student came and say “Why did you fail me?”, I tried to write some stuff, but it's not as how I would like the notetaking to be, you know what I mean? And then there's no section for me to kind of remind myself; like a private note, essentia…
	But if I query there's nowhere on this form that I could have written this extra thing inappropriate, do I write in on the scoring sheet but that is not appropriate. I do have some concerns as a general overview.
Interviewer	Understand, thank you.

## Sheet: E4
Interview transcript with Examiner 4
Audio Recording Duration:	22:47min
Interview date:	2024-04-11
Interviewer	So may I first know what your role is in NUS medicine?
Interviewee	I'm the medical CEL and the Associate Dean for Yong Loo Lin.
Interviewer	Okay, CEL is it?
Interviewee	Sorry medical Clinical Educator Lead.
Interviewer	And then, what is your role for teaching in particular, for NUS medicine?
Interviewee	It has changed over the years, previously I do a lot of basic teaching and tutorials, now is more and more on a medical administration, I mean education medical administration.
Interviewer	What is your role in assessments for NUS medicine?
Interviewee	So I have been assessor, for undergrad and post-grad as well, so undergrad usually is the year 4, my specialty is emergency medicine (EM). So usually, I'm involved in the year 4 EM component.
Interviewer	And roughly how long have you been performing our role as a assessor in NUS Medicine?
Interviewee	I can't remember, though. [laughs] Many years ago, more than 10 years.
Interviewee	So can you just share me some of the challenges that you face as a clinical exams examiner.
Interviewee	The clinical exams, with respect to undergrad I suppose. One thing is that although we're supposed to know how much they are supposed to know. But knowing that actual delta right? Is difficult to teach sometimes which means sometimes we can have a lot of expectation of them. How come you don’t know this one? So unless we're actively involved in the actual teaching, then we will have a better sens…
	The second thing is really what type of exam we are looking at. OSCE is like; I don’t know; OSCEs feels like we are trying to make a science out of an art that kind of thing and the reason why I say this is because we mark and we give scores right. I never can reconcile the fact that 0.5 marks here is equivalent to 0.5 marks there. Because we're trying to measure how well they perform in terms of…
	So that's in a nutshell the challenges that I face.
Interviewer	Okay, so 2 things right. The first one you mentioned is if you are not in the teaching side or you're not familiar with the learning objective is a bit hard to know what they're supposed to know. How do you manage that?
Interviewee	The first part is knowing the curriculum right? So you read the learning objective. And actually, the shortest cut is to know exactly what's being expected during the exam standard setting scenario. I think that's actually helpful because you air your questions and whether or not that's expected or not. Sometimes, there's a discrepancy of between different individuals on what should be expected, …
	But I think the way that we can actually know what is expected as an assessor is really to go through the curriculum itself. I didn't read the 1,000-page COMPASS document, I must confess but I do know and I'm aware of the emergency part, last time I was involved as a undergrad lead. But that that's actually historical knowledge. So the latest one, I'm not aware of the latest one actually.
Interviewer	So it may not be so up to date, but based on past experiences, you kind of know what is the expected standards of the students. Then the other thing you mentioned was that sometimes during standard setting, there are also discrepancies between the assessors based on what they feel, how do you all come to an agreement?
Interviewee	Just basically talk it through but no matter what the numbers parts, I can never wrap my head around it. This is called 1mark, this is called 5marks. Therefore, this one equals this one; is 5 times more complicated… I mean I don't know what's answer for that, but I do know that we need to aggregate, and because we need to aggregate, we can't aggregate the qualitative aspect therefore we have to c…
Interviewer	So I guess you kind of covered the second part about the qualitative being converted to a more quantitative aspect is something that you're still trying to come to terms with. With regards to being an examiner, do you feel like you could have been better supported by the school in any way?
Interviewee	Better supported by the school in any way. I think this kind of feedback; I mean, this is the first time I have my examiner feedback. I don't know whether I pass as an examiner or not. But I think this feedback will be something that's very useful to know exactly how I fair as an examiner because for the longest time I have no idea what I am doing after I've done the exam. We only know whether th…
Interviewer	So getting feedback about yourself. Anything else you feel you need help with, or you struggle with as an examiner?
Interviewee	I think it will be in terms of whether the examiner has the time and bandwidth to go more into the medical education. So, for example, I see that there is this G-coefficient, right? So I have to go and read through to remind myself what is the generalisability coefficient and what is the theory behind that. And trying to refresh it. So I suppose if we have a report like this and the report can te…
Interviewer	So now we move on to the report itself. But before we dive deeper into it, can I just check if you have some understanding of what assessment psychometrics is?
Interviewee	My best assessment is that I know of one guy who did a lot of study on psychometrics, he's been doing a lot of psychometrics for our Residency program. My other experience from psychometrics is through the MHPE [Master’s in Health Professions Education] that I did, together with XY previously. Apart from that not very much about psychometrics.
Interviewer	Oka. It's just to gauge so that we know how to tweak it fo rall the examiners, because most examiners probably don't have any background.
Interviewer	So yeah, you mentioned with regards to the report that I think the G-coefficient right to give more description on what it actually is.
Interviewee	Yup, that's right.
Interviewer	Okay, and then earlier, you also thought that the numbers was for yourself. But actually it was for the entire exam. So, aside from this, do you have other things that you felt you need more clarity on?
Interviewee	Nothing in particular, actually.
Interviewer	So nothing that you, other than the G-coefficient.
Interviewee	Oh, you mean the details of what the report actually meant is it?
Interviewer	Yeah, was there anything you felt like you didn't really understand and then you had to go and find out on your own.
Interviewee	Oh, so, for example, I'm not sure whether the G-Coefficient and, how to pronounce, that RASCH analysis, takes into consideration the global rating. Because I see that the mark that was given on the top, it says, total mars is 20 but excluding global rating scale. So I'm not sure whether the G-coefficient and the RASCH analysis,include or exclude the global scale. because, as far as I'm concerned,…
Interviewer	So just to share the G-coefficient doesn't take into account the global rating scale. But RASCH, we took it into account.
Interviewee	Okay, so one does, one doesn’t.
Interviewer	Because G-coefficient like you mentioned is quite numerical. So the global rating scale wouldn't really make sense to put in, for RASCH because we can tweak the maximum scores for each item, so that they align to each other. So that's why it was put in, yeah.
Interviewee	So another question I have is, if I understand this correctly, is that the G-coefficient is suggesting that the station is not very reliable in measuring what it's supposed to do right. So I don't know whether it's a chicken and an egg situation. Is it because we are using the borderline regression method? Because that was what the method that was highlighted during standard setting, I think they…
Interviewer	For G-coefficient, we don't take into consideration borderline regression because borderline regression is only used to set your past mark.
Interviewee	Yeah, but your pass mark will determine how you calculate you G-coefficient, or it doesn't at all.
Interviewer	No, so G-coefficient uses raw scores only.
Interviewee	So it doesn't take in the consideration of the pass fail mark actually.
Interviewer	Same thing for RASCH actually, they both don't take into consideration pass fail marks.
Interviewee	Okay, I learn something.
Interviewer	Clearly, you have more psychometry background than most of my other interviewees that you can identify all these things. At least I know where they need more clarity on. Were there any other things that you felt were not so clear? You need more clarity.
Interviewee	I think that's about it now. The presentation of the Examiner behavior is very clear. And like what I mentioned, if there's some supporting information about what things meant that would be helpful.
Interviewer	Okay, then, is there anything you thought was missing from the report that you have liked to know about.
Interviewee	Felt that it was missing from the report. Actually, I do not know how this report comes about. I think, there were some questions about reflection. When looking at this, like what do I learn about myself? How would I change my scoring behavior moving forward? So I answer those things now or later?
Interviewer	Yes, actually you can, because I will ask you also. Will this report kind of guide your scoring behaviour in future?
Interviewee	So what did I learn about myself. The part is that I know what's being said. It says that I am assessed to have a consistent mental model of the expected standards and assessed to have a shared common understanding of the rubric. Seems like it sounds good. But if the overall reliability of the stations itself is not that robust right? Then, I don't know that this statement still holds true. Am I …
Interviewer	Okay, understand? That's something I will have to include, which is actually to reassure you that you are performing based on what is expected of you as an examiner for yourself. So you mentioned yes, you are marking students who are doing well a higher score. And students that are not doing well a lower score. So that is correct, that is ideal. And then, you were in alignment with the other exam…
Interviewee	Then the second part is how you change your scoring behavior knowing this feedback. I think because I can't really pinpoint what I did and how I did to arrive at this assessment of me being having a mental model that is consistent with the rest, because I don't know what contributes to that, so I can't really know whether I will change my behavior or not, because I can't remember exactly what I s…
	So, looking at this feedback itself, I don't know whether I will change, because I don't know how that first impression actually first arrived or how the assessment of me is arrived.
Interviewer	Okay. So you are trying to say that because you can't quite remember what was your thought process during the examination process. So you are not sure whether like how to change our scoring behavior even with this report.
Interviewee	Yeah, because I mean ideally, I should continue what I was doing but I don't know how I actually did it. It just happened like that then. So moving forward, am I going to do the same thing, and I'm not able to guarantee that. I mean, it is reassuring in a sense that the feedback seems to be good. So I see this as an encouragement, but in terms of actually changing behavior, or making sure that th…
Interviewer	Alright. No problem, but I guess it just provides you a reassurance that you are like OK for this particular exam.
Interviewee	Otherwise, I need to take more psychometric lessons.
Interviewer	Okay, were there anything that you felt was particularly helpful for your learning, based on this? Anything you felt like was a good takeaway for yourself.
Interviewee	I think it was encouraging that the entire process was very rigorously evaluated after the exam, we do psychometrics of both students as well as examiner. And it's an iterative process, because you're trying to see what can be improved. This QA (quality assurance) QI (Quality improvement), bodes well for the assessments team. So that's my takeaway. So I feel very happy that that you guys are actu…
Interviewer	Yeah, actually, this is the first time we are doing it for undergrad. I think for yourself, because you have done it for post Grad. We've been doing it for a while but nobody has done it for undergrad, so we are trying to do it, and then trying to make it also something that is easy for most examiners to understand. That's the reason why this study came about. Because for most people, they may no…
Interviewee	I think intrinsically for Residency, it’s easier, because I mean, that's a specialty. So we know exactly what you need to know. Then, as years pass by with a medical student we are further away from the curriculum. It gets a bit more difficult to know what's being expected now. Especially with the changes in the curriculum. Now we are IT savvy and all this. So I don't really know what is actually…
Interviewer	Okay, so I think we covered most of it. Just one last question, when you look through the report, was there any particular like emotions or feelings that you felt.
Interviewee	I mean the first thing they describe me because it was highlighted was that 0.524. So I thought something is wrong. So that was my first feeling was because the first thing was like highlighted in beige. So I wonder what's happening, is something wrong? But I feel that this is this is a very nice report you have all the details, number of candidates, examiners, number of stations and items.
	And the report said that the number of candidates graded by me is 12. I actually did some math to work backwards. Yeah, is actually quite true, because based on the number of stations, candidates and examiners, everybody will tend to have about 10 plus. So there's nothing in particular that’s strong in terms of emotion.
Interviewer	Thanks for sharing, because I didn't realize that it was perceived as being highlighted, though under a lot of examiners, told me they were worried when they saw the score. I didn't realize that the coloring made it look like that
Interviewee	Oh, because the rest of them is just black and white. Because its color you think is it because there's some issue, then this is like being highlighted.
Interviewer	Okay, okay, thanks for letting me know. This is what happens when you develop it yourself then you don't realize that is. Then I've come to the end, is there anything that you would like to share, maybe that I didn't ask about?
Interviewee	Nothing, like what I mentioned just now I think it's a very good endeavour, and I hope that we'll receive this feedback for all the exams that are coming down the road.

## Sheet: E5
Interview transcript with Examiner 5
Audio Recording Duration:	25:56 min
Interview date:	2024-03-25
Interviewer	So to begin can I just ask what your role is in NUS medicine?
Interviewee	I am one of the Clinical Adjunct Associate Profs for paediatrics. I teach both didactic and bedside settings for the undergraduate paediatric curriculum, and then I'm involved in any sort of undergraduate exam, depending on what I'm assigned for that year, and then I could be given phase 3 to 5 generally clinical examinations.
Interviewer	Okay. So usually, it's phase 3 to phase 5.
Interviewee	Yeah, it's changed so much over the years. I think, most recently I was involved in phase 4.
Interviewer	How about for assessments? What is your role in assessments for NUS?
Interviewee	I mean to me exams are assessments, so I've been involved in that. I think in the past I used to be in charge of an MCQ writing team and I have to fill assessment forms for SIP [Student Internship Program] students. Whether its from NUS or Lee Kong Chian School of Medicine. I don't know if they still do CEX [Clinical Examination] nowadays. I don't know. But I used to have to do that too.
Interviewer	How long have you been performing your role in assessments?
Interviewee	Well, since we become registrants, we are just given these roles. So 2007, 2008,16 years.
Interviewer	16. And same thing for being a clinical exams assessor, the OSCE assessor, is it also about 16 years?
Interviewee	I mean I wouldn't say OSCE because when I first started there were no such things as OSCE. It was like just short case, long case and then the exams evolved over time to include OSCEs, and honestly, I don't know why, but I've not been assigned many OSCEs. So mainly like short case, long case, observed history taking. What's the other one? SPs [standardised patients] and counselling.
Interviewer	So just moving on to your role as a clinical exam examiner, could you describe some of the challenges that you face as an examiner? Or are there any?
Interviewee	I guess, the clinical exams take a lot of time. In that, it's like once you do it. It's half a day gone. But what makes that bearable is it only happens a few times a year. The other challenge, I mean, the other thing about time is that sometimes, before the exam we have to meet to standard set and sometimes I find those meetings a little inefficient like we're discussing things that I think coul…
	What are my other challenges? I don't know if this is considered a challenge, it's not a challenge as much as a thought. In the past 10 years, we've moved from having real patients to SPs. I'm not sure. I mean I can see the rationale for that. But I also think that that's not always the best way to evaluate a student. Again, that is mitigated by the fact that examination for peads is over many, m…
Interviewer	So 3 areas: one is that it takes up time
Interviewee	Small point
Interviewer	When trying to standard set, it also takes up time, and sometimes could have been done in a more efficient manner. And last thing is the use of SP.
Interviewee	Actually, I think the biggest, biggest challenge or my biggest bug, I wouldn't call it challenge right? Is that sometimes the marking is so templated, and because the marking is so templated, then sometimes the students are also taught in a very templated manner, which I really disagree with and I think that actually boils down to the teachers.
Interviewer	So by saying that you disagree with be being templated, it's more about how it's not authentic. Is that what you're trying to get at?
Interviewee	Yes, and also kind of rigid right? Like they get a mark, you say, well done, if there's well done. And then what I see are students who are very robotic, “Okay, now I'm going to ask you about this”, “Oh, and now I'm moving to this”. It's like, wow, it's very interesting as an examiner to almost see these robots come in and kind of, you know, interact with a human all in the same way. I mean, I th…
Interviewer	So I guess it’s just this nature of the exams in that sense. Is there any way you think this could be overcome.
Interviewee	Yeah, I think the teaching.
Interviewer	What do you mean by that though?
Interviewee	I think teachers need to send students the right message. Like, just because you tell; say, one of the exams might be communication or observed history taking. Wow! After three 19-year-olds tell the SP: “Oh, I understand how you feel”. It really comes across as really fake and because I don't think it is possible for a 19-year-old to genuinely know how a mother actually feels. And because I've se…
Interviewer	So kind of making the teaching a little bit less…
Interviewee	I think the teachers have to be less exam oriented. Like, I think a younger, very exam-oriented tutor will say: “Okay in your exam, you must say this”, “Okay, in your exam you must make sure…” and it shouldn’t be like that right? But they say that because they're trying to help the student pass. But it's not helping the students.
	So this is an example: one of my friends is an SP. And she said, when the medical doctor was telling the student, maybe they don't. They don't make it so rigid; maybe you can say: “Oh, I understand how you feel”. And the SP my friend said I could see that the student really struggled with that because she didn't understand how the patient felt, and I think it takes a more mature tutor to also rea…
	So I think that when the marking templates become very regimented, and that happens because we have SPs. Then the whole process becomes very, very regimented. And this was never the problem when we had real patients because the real patient was never told that you must do this, do that. If you've seen the SP templates like a level of anxiety and the SP is told 0 to 10. General SP behaviours is an…
Interviewer	No, it's good. I love hearing a bit more about what you mean behind like what was stated as well. But do you think that there's any way for you to be supported as an examiner?
Interviewee	No, I mean because I think that the problem is not at the exam level, right?
Interviewer	More on the teaching side.
Interviewee	And I mean, I feel strongly about this because it is about the kind of doctors we are producing, and the kind of learning that we are encouraging. It's important and why it shows up in the exams is because exams or assessment to drive learning. So how could I be supported? I guess what would help is to have more, I think, more mature and trained SPs and tutors. People who are willing to embrace t…
Interviewer	Like a checklist manner that we always have in our exams.
Interviewee	Yeah, you must say this. You must say that. What if I don't want to say it. Or at least let them think about why a statement around that is important. But also giving the learner the freedom to say, Okay, I wanted to do it a little bit differently, but I'm still going to attain the same outcome which is like the patient comfortable enough to give me information to make a right diagnosis.
Interviewer	So let me move on to the action part, now that I gathered what you feel are some of your challenges. Just before I show you the report that I've developed, can I just check if you have some understanding of like assessments psychometrics.
Interviewee	I have gone through that some time ago.
Interviewer	Okay, no worries. The main point is to see whether it is something that's understandable. So my main purpose is not really to is more to gather your understanding about how understandable these this is. Is there was anything that you felt was unclear?
Interviewee	Can you scroll up again
Interviewer	Do you feel like there were things that you are a little bit confused about?
Interviewee	Not really, I like that it was actually really clear. And reminded me that there might be some rubrics to measure objectivity of the assessment tool and my overall performance as a marker.
Interviewer	So overall. I think for yourself. You feel that it's pretty clear in that sense.
Interviewee	Yeah, I mean, it's a lot of words. I just when I read it, I thought that hmm! I might have a little bit of trouble with the questions in the box.
Interviewer	Filling the questions in the box. Oh, the reflection part.
Interviewee	Yeah, I mean, I guess what I learn about myself. I'm like, hmm, average. How would you change your scoring behavior moving forward? Based on this report, I'll be like, Hey, it seems like, I'm okay.
Interviewer	Is it something that you feel is valuable for you?
Interviewee	Yeah, yeah, definitely because we have no way of comparing. I mean, it's always curious to me if someone else had seen the same interaction that I had of the patient or SP and the student what would they have marked? So I know sometimes when we have stations where there are 2 examiners and we're told, hey, don't discuss. I usually put in my score, and then I ask them, Hey, what did you score? And…
	So I like that part of it, and that's feedback that we don't get. And something like that, as opposed to making all the SPs be the same, might be more valuable in ensuring some objectivity and consistency then just an SP.
Interviewer	Is there anything you would like to? You thought was missing like additional information you would have liked to know about.
Interviewee	Maybe numbers would be helpful. Usually we're given like a Likert scale in various domains. And it would have been nice to kind of know the spread and median, and whatever I don't know and say, Hey, you tend to do this, and when most people are like that, either numbers or graphs where applicable. I mean, I can understand.
	And I suppose the other thing would be also, if this was going to be given to examiners, to do it like within 24 h. So what really happens during the exams in the OSCEs, in half a day we've seen over 20 something students in the same scenario. Usually halfway through, our brains are fried. It takes a lot to concentrate. And then, if we were given this feedback anything more than let's say, a week…
Interviewer	Like a shorter time, lag time before this was given to the examiners.
Interviewer	I think the main thing was asking you is there any emotional reaction that you have when you looked at it?
Interviewee	No, because the assessment was okay. If it had shown that I was on the edges of either being too strict or too lenient. Then if I had time, and I could be bothered, I might. It would have been nice to explore that a bit more. If I was busy, I'll be like, okay, whatever. Because I think what's important is patterns. So if I had this feedback like 3 times in a year, and I was always on one end of t…
Interviewer	So probably something a bit more longitudinal might also be good.
Interviewee	Yeah, but it would have to be in the same assessment. Because in the exam, sometimes it's long case or history taking, short case, OSCE, whatever. If one time I'm asked to do OSCE, and the next time it's a different station, then it would be different. The longitudinal thing would not be so relevant.
Interviewer	And then regarding what you mentioned earlier whether your behavior would change. I think you already mentioned that it will kind of remain the same. Is that correct?
Interviewee	No, it depends, I said it would remain the same if if I was told that, Hey, I am kind of average. In this case, I guess average is good. But it would change if I consistently or recurrently got feedback objectively from here, that I was on the ends of the spectrum.
Interviewer	Okay, so I've kind of come to the end of the whole interview. Is there anything you would like to share that maybe I didn't manage to ask you about regarding clinical exams and the report.
Interviewee	Yes I think its ok. If this does happens I look forward to it.

## Sheet: E6
Interview transcript with Examiner 6
Audio Recording Duration:	34:24 min
Interview date:	2024-04-02
Interviewer	So can I know what your role is in NUS Medicine?
Interviewee	I am the Associate Dean or medical clinical educator lead of NUH [National University Hospital]
Interviewer	What are your roles in teaching in NUS Medicine?
Interviewee	Oh, my roles, I think the bulk of it is done when the students rotate through their phase 4 in EMed [Emergency Medicine] so there are 5 batches of them who go through every year in phase 4. And normally each time, I think almost I would say, each round will probably be almost like 5 and a half hours of the campus based learning portion of it. And I'm usually also the core tutor when they actually…
Interviewer	And then how about your role in assessments like, what is your role in NUS Medicine assessment?
Interviewee	So usually the phase 4 OSCE, and I think there were one or two years when I was also asked to be examiner in the phase 3 the surgical track, and also phase 5. But that was pre-COVID. But not consistent, only occasionally when they need it. And then, I think for phase 4 sometimes they asked us to contribute MCQs or MEQs. So I've also contributed to some questions.
Interviewer	How long have you been performing your role as a assessor in the OSCEs?
Interviewee	Oh, I think quite a number of years can't recall exactly. I maybe since OSCEs started I don't know. I can't remember.
Interviewer	More than 10 years?
Interviewee	OSCEs must have started that long. So probably.
Interviewer	So let me move on to the next part. So I would like you to perhaps describe some of the challenges you face as a OSCE examiner. Or if there are any?
Interviewee	I think the key thing, the challenge is now that they want us to give that feedback. I think the time given is very short. So it becomes even more difficult when actually, we need to write more because we have to justify our grading: whether Borderline Pass, Borderline Fail or Fail; and we have to actually give more. And the more that we need to give and the time limitation makes it a challenge, …
Interviewer	So how do you normally manage that?How do you remember what to put in the next time?
Interviewee	That's the challenge I mean, if don't have so many failures, then of course I can remember, if there are too many failures then cannot remember [laughs].
Interviewer	Do you think there's any way like that can be like we can kind of help to elevate that a bit.
Interviewee	Maybe if you really want proper feedback, a little bit more time. And also it's not so user-friendly. I think if you give us a keyboard, it'd be much easier than typing on the iPad frankly. Because I think it's a little bit different when you're actually using the iPad. Sometimes you're not used to the; not all keyboards are exactly the same in the terms of; so you are finding here and there, tha…
Interviewer	Were there any other challenges you faced aside from the time constraint?
Interviewee	I think the marking; usually I don't think it is that much of an issue, because it is quite clear in terms of the guidance how we are supposed to mark it. So I don't think that the marking is as much of a challenge as the feedback.
Interviewer	So the rubrics you mean is quite clearly defined.
Interviewee	I mean fairly; I'm sure there is a little bit of a subjectivity here and there. But the other thing is how would I put it? Because sometimes the pass and fail criteria, it's not so clear so it can become a bit subjective. I know it's meant to be, because you you do the borderline regression. So if you are an experienced assessor, just looking at the overall, what do you think? That kind of thing.
	But so like that in a recent exam, I was examining that station on the cellulitis. This is such a straightforward scenario, unimaginably straightforward right? So the question is that what would be the pass and fail criteria? I recall, there was one student the case is patient is allergic to penicillin or ampicillin, and the student actually ordered augmentin. So I mean, then have no choice. Beca…
	Because there are many components all in, in that sense. So diagnosis is not an issue, they want them to have comms [communications] and so forth. And some, because you have also asked the SP to grade them. If the SP choose to give the 2 questions that they were supposed to grade as 0. So is there a criteria, because it's a comms station. So it’s a little bit tricky in some of these scenarios, pu…
Interviewer	So it's like a challenge in defining the pass and fail criteria more clearly. Okay, you also mentioned about like SP grading. So when the SP grade, is it part of the rubrics?
Interviewee	It’s part of the rubrics. In this particular one, it's part of the rubrics. If I recall, the 2 questions were something to do with the student trained in empathy, and the second one is whether you would recommend this doctor to your relative or loved ones something like that, showing you how much they actually trust you, and whether if it is somebody close to you, would you recommend? So I think …
Interviewer	How do you normally, as an examiner, it it’s a bit grey, do you have your own basis to kind of managing this?
Interviewee	How would I put it? I recall, there was one question about something to do with the advice that was supposed to be given to the patients, or something like that. Some of the things were not stated, but it did sound like it was a reasonable thing. So I guess it then it is subjective in the sense that if you think that whatever the advice is reasonable, even though it was never really mentioned in …
Interviewer	So you use your own clinical judgement and your own experiences. Do you think that there are ways that the school can help to elevate some of these challenges that you are facing? How do you think can be better supported as an examiner?
Interviewee	We are talking specifically just OSCE right? The phase 4 OSCE?
Interviewer	OSCEs in general, don't have to be phase 4.
Interviewee	I think a lot of these, it's just guidance, right? So it's like you get some points, but not others. You get the middle one, it's 0 1, 2, then you give one. If it's 0, 0.5, 1, then you give that 0.5, if they don't complete it at all versus like completely wrong. Sometimes it's true, they get it wrong, but many a times is because they completely missed out that that’s why they get a 0. If not quit…
Interviewer	What you're saying is, the rubrics does have some leeway for you to score if the students hit the borderline. Do you think you have other challenges as an examiner?
Interviewee	This year, the station that I'm examining, I'm just an observer. So the student interacted directly with the SP so I just mark versus in the past where you actually question them. So I guess I've done both before. I think once you have gone through one or two, you get more familiar with the flow and all that, even though we've actually supposedly seen before. But usually for the first one or two …
Interviewer	Okay, I think with experience you also manage the whole examination better. Then, before I show you the reports, can I just check if you have some understanding of assessment psychometrics?
Interviewee	A little bit, I mean, I wouldn't say that I'm a pro but a little bit yeah.
Interviewer	Okay, I just show you your report and then I would like to understand, what are the areas you felt needed more clarity on?
Interviewee	So there were 303 candidates, examiners quite a number, stations 11, total number of items. When you say total number items, you mean each question could be like 15 or 20, or whatever that's what you meant.
Interviewer	The different parts for each station, So maybe station you got part one, part 2, part 3, 4. So that's why you have the number of items. Ok I will make that part clearer.
Interviewee	Domains, total marks. So this generalizability coefficient, you say the reference range and if it is more than 0.7 good reliability. So mine is low right? But when I saw the report to say that…
Interviewer	This is not you, this is the whole paper.
Interviewee	Whole paper or only this question?
Interviewer	Whole paper. So the entire clinical skills exam, we looked at the reliability to see whether it's consistent across the board. So what we found is that it can still be improved. So I think your original perception was that this was your reliability.
Interviewee	Yeah, correct. And yet the report tell me the analysis suggested your marking in a manner that is in keeping with the candidate’s ability I have a tendency to give. So it sounds like I was aligned. Yes so I was a bit confused.
Interviewer	That is good to know that we need to make that clearer. So the reliability that we will make it clearer, that is for everybody, not just the individual that is looking at the report.
Interviewee	So help me understand this generalizability coefficient? How would I put it? You say that if it's more than 0.7 then good reliability. So are we saying that? For example, let's say, I'm examining this particular station on cellulitis. And if I say this candidate passed, overall the candidate passed that is reliable. How do you actually measure the reliability?
Interviewer	Say a candidate goes through 10 different stations and this is a good candidate, we are expecting this candidate to have a pretty high score across all stations. And the same thing for a poor candidate. So, if that was the case, the reliability will tend to be higher. But in this case, what we see is that it doesn't really hit the optimal target, which is 0.7. So maybe a good candidate in station…
Interviewee	So in other words you're saying that for reliability, if it is a good candidate across the 11 stations, or something like that they would have scored maybe the top how many percentile quite consistently in that sense.
Interviewer	If I put this simply, for the candidate we will expect that. But it also needs to mean that the entire paper all the stations are measuring quite similar things. So the output is, we want a candidate that is good enough to move on to year 5, so we expect the good candidates to score high for all the stations. Then it is reflective that this exam is quite reliable in that sense.
Interviewee	So it's for that candidate across all the stations. So if it is a good candidate, they would score roughly about the same. Do you look at the actual marks, or is it the percentile of the marks in each of the station?
Interviewer	We look at the students’ actual marks but of course we converted into percentages because sometimes the maximum scores are different for each station. What it says which I think I also put in the summary because I got feedback that the summary is easier to understand that the reliability is not so good and is impacted by how the candidates have interpreted that item. So how the candidates underst…
Interviewee	There is another feedback. Maybe it's not relevant to you, I'm not sure, for year 4 there were 11 stations. Is it over 2 days right? And they have to pass how many of the 11 stations?
Interviewer	I remember it was by the assessment points. If I’m not wrong it is 8 assessment points because I know some stations have 2 assessment points and the total was 15.
Interviewee	So they have to hit the assessment points at the same time, after you do the borderline regression, it has to be above.
Interviewer	The borderline regression gets us the pass mark for that station. The student needs to get more than that pass mark to get the assessment point.
Interviewee	Okay and overall, they have to be above the the average of all the, like for example, if there are above the how many stations, we have to average of all of these.
Interviewer	Correct.
Interviewee	I am not sure for this one, did they actually have like a long case for year 4?
	Year 4 I don't think there was. But once they come to the final MBBS, in terms of the long case, it seems like it's a very excessive number of assessment points put aside; excessive for the surgery. Because I'm understanding is 5, total is 15. And if they actually fail the long case, the chances of failing is very, very high already because they only afford, I think maybe in the OSCE only one ass…
Interviewer	So I think what you say is that the weightage is too high?
Interviewee	Yeah, I don't think it is a fair assessment because you put so much into one particular case. So, for whatever reason, whether is an examiner or is a student who did not perform well, then you just throw that whole thing. It's like throwing the student under the bus already which I think is not a very fair assessment. That actually should be also be taken, not only the assessment points, but mayb…
Interviewer	Yes, I haven't got around looking at the phase 5.
Interviewee	Correct because the implications are so great for the students, at least they can just in the months’ time they take, and then they are still with their cohort rest. Whereas for the year 5, if anything happens, they actually lose out in terms of they can go completely out of things.
Interviewer	So year 4, there is a case analysis which is considered long case, which is the pediatrics one.
Interviewee	So maybe it's more than one assessment point possibly.
Interviewer	Yes, I think it's 2 assessment points for each part, so total 4.
Interviewee	Weightage is higher, I do understand because it takes a little bit more, but I think but when you overall you submit the thing right? It cannot be because you failed a long case then you fail. You should give a bit more leeway, for example from my understanding of year 5 medicine right, I think the long case is 4 assessment points, so they can still afford to fail 2 of the OSCEs that only they wi…
Interviewer	Okay, got it. So the weightage part, and the pass fail decision. So with regards to this report, is there anything that you wish you could have more information on? Are there gaps here that you think you will like some things, but they are missing.
Interviewee	I think it will also be interesting to find out whether, for example, the students if we had failed, those students who we failed if you can let us know that eventually, did they fail or not? You know what I mean. Then it will also give us a gauge.
Interviewer	When you say fail, you mean when you gave them the overall global rating scale as fail, right?
Interviewee	Yes, whether fail or borderline fail or whatever? Or even around it, borderline pass, borderline fail, clear fail. Those 3 categories, for the majority of our candidates wouldn't fall in this. So at the most, is very small handful which will be around here. So let us know that small numbers right eventually; in a way, was our assessment accurate that these candidates are actually weaker. I think …
Interviewer	Was there anything that you thought was valuable from the report, like useful to you?
Interviewer	Oh, well, that thinks that you so
	- Long pause -
Interviewer	Do you think that your performance would be affected by based on what was shared over here?
Interviewee	So you mean if let's say I had to re-examine the station again.
Interviewer	Moving forward, will the way you score the students be affected.
Interviewee	By this report, at least I know that. I'm not a dove or hawk, I am reasonable. [laughs]
Interviewer	Alright, I could say, it's more like a reassurance to you that sre marking in alignment.
Interviewer	When you first saw this report, what do you feel? Were there any emotions that you felt?
Interviewee	The first thing is that the generalizability coefficient, that confused me.
Interviewer	You're confused.
Interviewer	Were there anything that you thought was particularly useful for your for your role as an examiner?
Interviewee	No, I think it's good to know that whatever we mark you is in line. I would be interested to know the overall reliability within my station. This is overall, I would have been also interested to find out, for this particular question what is the generalizability coefficient for all the examiners for my station. I think that will be actually more useful; more relevant too.
Interviewer	So. Is there anything else you want to comment? Because I've actually come to the end of the interview.
Interviewee	No, I think that's mainly it. Strictly speaking, OSCE should be quite straightforward in the marking, because we did go through beforehand. It is also includes the case analysis, right? The long case? Maybe that's the one that throws the coefficient off. I am quite sure its that. You do the analysis and see, if you find that OSCE is actually very reliable then, it's true.
	And also you split it just within that station we're examining. OSCE as a whole, the generalizability coefficient, the case analysis and overall. Then you know where to tackle you see. I think it will help the Assessment Committee because we place so much emphasis on it, and if it's the long case reliability is not there, then something is just wrong. For example, in LKC [Lee Kong Chian] and all …
	And maybe the analysis should be done even before releasing the results, so that you can actually then take a look again. We actually do, but not as in depth. We will work on that.

## Sheet: E7
Interview transcript with Examiner 7
Audio Recording Duration:	20:53min
Interview date:	2024-04-08
Interviewer	May I know what your role is in NUS medicine?
Interviewee	So I'm a clinical senior lecturer presently under the clinical faculty scheme. Mainly help to occasionally give tutorials, lectures to medical students rotating through the emergency department, where I work as well as supervise them. And be an appointed mentor to some of them while they are in the posting.I also help with writing some exam questions for EOPT [End of Posting Test] every year. And…
Interviewer	Just to clarify which year do you normally teach?
Interviewee	Usually it's the year 4 students. But occasionally, if I do help out with the clinical skills foundation there will be year 1 or 2 as well.
Interviewer	And then and then how about for the writing of the exam question?
Interviewee	That one is usually the year 4 EOPTs.
Interviewer	Other than writing exam questions, do you play other roles in assessments in NUS medicine.
Interviewee	Hmm other roles in assessments, not for summative assessments. Only when they come through, and if they need, like a mini-CEX done.
Interviewer	How long have you been performing a role in assessments?
Interviewee	EOPTs exam writing, I think, since 2020 and this was my first year examining for the MBBS.
Interviewer	So your first time as an examiner in the clinical exams.
Interviewee	Yes.
Interviewer	Do you mind describing, if any, some of the challenges that you face as a OSCE examiner?
Interviewee	So for as an OSCE examiner, I think mainly 2 things. So first part is the logistics of it. So when you're on the ground trying to mark off a rubric, sometimes it is difficult to concentrate on the student or the P, while you are marking the rubrics, especially if you need to look at the side of the rubrics for those examples or further details on certain items on the rubrics. So that's one thing,…
	The next part of the logistics is that it can be quite difficult to use the iPad. So, I feedback that we should be given key pad where you can actually type everything down. That will make things faster, especially if you want to give proper feedback, actionable feedback. Sometimes it's not as easy as just typing a single sentence. And the other thing was other logistics like the keyboard sounds …
	Then the other part about the difficulty was the marking itself. I think because coming from where I am, I usually teach the residents or the senior residents, so I'm used to a higher level of their knowledge or skills. So before examining students, I had to attend all the standard setting, and once again reframe your mind as to where they are. And then, once standard setting is done, you really …
	For example, if someone gives like antibiotics, and then in the rubrics it says that if the student just is antibiotics, you can give 0.5 marks. But then, if they try and give the specific antibiotic because there was one of the question that's a bit more difficult with antibiotic allergies and everything. If they tried to give a specific antibiotic but they get it wrong, then it is 0 marks or th…
	Yeah, but you know, so we adhere to the rubrics, although sometimes you feel it; maybe in the course of examining, then you realize that it may be not exactly the most accurate but this doesn't come up during standard setting, because we don't have a run through of various scenarios of students running through. So we don't catch these things which only come out once you start examining.
	And the other thing is that when you come out and you talk to the other examiners, and then you realize actually some of them don't even adhere to the standard you know, when you open up the side the little details. They tell you what to give 0.5, what to give 1. Yeah, some of them don't even adhere to that. They just say this doesn't sound right, so I'm not giving.
Interviewer	So there were 3 things that you brought up. The first one was about the challenges of multitasking. And kind of looking at the students and then looking at the SPs as well. So are there like strategies that you use for yourself to kind of manage these.
Interviewee	yeah. So first of all, I try and know the rubrics like well beforehand, so that I don't have to refer to it, and if I do have to refer to it, it's more like a glancing kind of I know where everything is I just wanted to double confirm something. So then, that reduces my time needing to refer to rubrics.
	I try to mark everything at the end, but that also has problems in that you don't remember certain small details, and the other thing is that with that toucscreen, you don't have much time to retype everything, so there was no real way to do it. After the first student, I realized I didn't have time. So I really needed to mark as I went along. So other ways, I just try to focus on the student.
	And sometimes at the end, I will ask the SP to confirm that, did they say this? Did they say that?
Interviewer	And then, with regards to not factoring in the students’ responses during the standard setting process any ways you took to managed it, or do you feel like you could be supported?
Interviewee	I think it's always a bit difficult, because already is taking time out of all the examiners. If you are going to run through a few simulated like students, scenarios, responses. One is where are these students coming from? To be realistic, you need students of that level. But if you're going to take them from other levels, then you are taking time from them as well. And if you're going to use li…
	And I don't think the examiners will agree to sit through a few simulated students just to do standard testing. So I don't think that's an easy problem to solve, it just comes with more experience. Probably on the part of the exam setters because they are the ones who have gone through many iterations of this, and you probably know the different correct answers that students may give. So you'll b…
Interviewer	Are there anything you think you need more support on from the school as an examiner.
Interviewee	Not exactly in terms of teaching. I mean, they are all the send the CenMED courses and everything. And in terms of I mean examining or giving Vivas, a lot of us have other roles like, I'm a core faculty in residency as well, so I actually give Vivas alot. I mean, it's a bit different. This one is just observing, but in terms of marking from rubrics, we have experience with that.
	I would say it’s the time, because you need time to attend the standard setting. You need time t examine the students, and that time is your own free time. I would say the school did like I mean my boss gave me and XY our own standard setting briefing because we were overseas during the formal one. So they did try to accommodate, but at the end it's accommodating you at your own time. It's still …
Interviewer	So maybe if I'm understanding right, is like compensation.
Interviewee	Yeah, like, whether we can be given some time to help, or if you can't be given some time like some sort of appreciation.
Interviewer	So now we just move on to the report part. What is your understanding of assessment psychometrics? Or do you have some understanding of assessment psychometric?
Interviewee	You mean like post-hoc? The assessment of our examination, or test items is it? I only know about like MCQs, beause after every year EOPT, I'll get feedback on my MCQs. How many scored right? How many scored wrong? And then the point biserial, and the other one where I'm supposed to get between point 0.2 and 0.7 or something, that will indicate with discrimination. So I need to know about those k…
Interviewee	Examiner feedback like OSCEs, I don't know.
Interviewer	Okay, no worries, it's just engage the level of understanding so that we know how where our examiners are at. Have you read through the report?
Interviewee	I read it already. I have it.
Interviewer	So I just want to get your opinion on hat areas do you think need more clarity in this report?
Interviewee	The overall reliability of the OSCE stations was that one was for everyone or is it just the overall?
Interviewer	Yes
Interviewee	So I like last time when I interviewed for medical school admissions, they'll give a different sort of score as well like.
Interviewer	You mean for each station is it?
Interviewee	No like how my interviewing compares to the res a bit like standard deviation, whether I am too lenient or too strict that kind of thing. I don't know if this one doesn't have that kind of individualized score.
Interviewer	That one wasn't included. But we'll take that into consideration.
Interviewee	That one I thought was useful because this one only has qualitative assessment. But sometimes the quantitative sounds I mean, we like to look at quantitative stuff also.
Interviewer	Because I think what you're talking about is the scoring behavior. So, for yourself it was in alignment. But I think you would prefer if we could put some numbers in. Were there any areas you feel like you would like to know more information about?
Interviewee	Hmm, I like to know my spread as well. Because sometimes I feel like we are very scared to go to the extreme of the marks. And then we automatically adjust closer to the mean but then I'll like to know if I am like just marking within a certain band.
Interviewer	You are talking about the rubric score as opposed to the Global rating scale.
Interviewee	I guess if you want to look at it, we can also look at the range of marks for each global rating scale that we give to see if what we give looks right?
Interviewer	Whether the scores you give aligns to the global rating scale.
Interviewee	Yeah, whether it's really going up like a box plot or something really going up as it should be or not as it should be.
Interviewer	So more quantitative measures on the spread of your own marks. And were there any other areas you felt needed more clarity on?
Interviewee	From this report, I don't know. It's quite a short report, so I don't have any.
Interviewer	Were there any areas that you felt were valuable to you as an examiner?
Interviewee	I mean, it doesn't give much at the report. It just tells me consistent mental model of expected standards of candidates; shared common understanding of rubrics; analysis showed that you're marking in a manner and had a tendency to give candidates ratings which matched their ability.
	I don't know. I feel like I don't just want things that shows what I did right. Even if it's a little bit, can tell me maybe a little bit off on something, because otherwise you will not know how to really improve. Because it doesn't tell me any areas that I can work on.
Interviewer	Because so for yours, yeah, based on your marking for the year 4s basically, you are pretty in line with all the examiners so there wasn't recommendations that could be added in. In the cases where examiners as strict or lenient or they are being quite inconsistent in their marking, there were actually the recommendations built in for them.
	But we'll take that into consideration.
Interviewer	So if you will to look at this will, this kind of influence how you would score as an examiner in future?
Interviewee	I'll probably just have to stick to what I do or just try and remember how I did it last time and stick to the rubrics.
Interviewer	And then, when you were kind of reviewing this report, were there any emotions that you felt?
Interviewee	No, it's quite objective.
Interviewer	So are there any areas you feel that can be improved?
Interviewee	I mentioned, possibly a bit more detail, like quantitative details. I don't know if it will help like students to give; if they ever write feedback about the individual tutors you are with you all would tell us right, but they don't usually.
Interviewer	Unless it's a complaint.
Interviewee	Yes, we don't interact students. So I guess very hard to.
Interviewer	We don't collect their feedback after that exam so we don't have that data. But okay that’s all I have to share, then actually, I've come to the end of the interview. But before I end, is there anything that you would like to share about you that maybe we haven't discussed?
Interviewee	All covered, I think.

## Sheet: E8
Interview transcript with Examiner 8
Audio Recording Duration:	28:45 min
Interview date:	2024-03-19
Interviewer	So just to begin, may I know what is your role in NUS [National University of Singapore] Medicine?
Interviewer	NUS? Well, I'm with YLL [Yong Loo Lin] and also with Duke NUS as well.
Interviewer	Do you have any roles in teaching in NUS Medicine?
Interviewee	You? Yes, of course.
Interviewer	What phase are you teaching?
Interviewee	For the for the YLL, usually I will come in during the clinical years. For the Duke NUS, it is year one, year two and also the final years.
Interviewer	Is there a particular subject that you're teaching?
Interviewee	With the YLL it is mainly paediatrics, whereas for Duke-NUS it is very basic medicine, like taking history, physical examination, health law, and also medical ethics and some clinical sort of experience for the students.
Interviewer	So what is your role in assessments for NUS, for YLL?
Interviewee	What is my role? Well, from the time of medical admission interview. So various roles, including portfolio stations and so on, that is medical admissions. Then examiners Phase IV and Phase V. And at one stage I was involved with setting questions.
Interviewer	How long have you perform your role in assessments with YLL?
Interviewee	How long? Assessment meaning the examiner?
Interviewer	I was going to ask for assessments, and then just specifically for examiner also.
Interviewee	That was quite long time ago, 30 over years I think.
Interviewer	Is it the same for the number of years as an examiner? Also 30 plus years.
Interviewee	Yeah, usually we teach and also starting to be examiner. And as time goes on, you become regular in both.
Interviewer	Okay, got it. So I move on to the body of the interview. Could you describe the challenges that you face as a clinical exams examiner.
Interviewee	You mean at the present setting, or in the in the old days?
Interviewer	Present setting.
Interviewee	So present setting the trend is going towards more objective type of examination of students. So the old days it is really subjective, it is you based on your luck. So it depends on the examiner, depends on the type of cases available. So there is a lack of standardization. So that's a lot of luck involved. And now we with the availability of OSCE and standardization there's definitely more objec…
Interviewer	Okay, got it. But then for yourself as an examiner, even in today’s more objective exam, do you think that you to face any challenges in your role as a assessor?
Interviewee	Well, I think the bias part of it, the subjective part of it will be lessened. When you sit down to set questions with a group of people; first of all, your objective is that we are assessing the students at what level? You are assessing them to become your houseman or something else if you involved with postgraduate examination. Assessing whether they're suitable to be your registrar as a specia…
	But even for the answers, you can see that there may be a lot of variation most of the time to get 100% of the examiners agreeing with the answer. And when there is 100%, a lot of people will go towards not accepting the questions anyway. You get what I mean? Whereas, when many examiners are not agreeing with the answers, then I think that question or that answer may not be appropriate also. So t…
Interviewer	So from what I understand, the challenge is kind of getting everyone to agree on the questions.
Interviewee	Yes, most of the time it is the majority. So I think from that point of view sometimes when the candidate, especially when it comes to postgraduate sort of examinations, there will be some uncertainty. Whether the thinking of the candidates, unless they are absolutely wrong. Because among the examiners they already not 100%. It is a consensus at the end. It's not everybody agree when it comes to …
Interviewer	So it’s also challenging to assess and grade the students, because the answer itself is a bit grey.
Interviewee	Yes, it may not be absolute. And when it is so absolute, then everybody says that the examination is too easy. [laughs]
Interviewer	Do you think that there is anyway that the school could have helped to assist in these challenges that the examiners is facing?
Interviewee	Well, there will be variation in the examiners. For example, if the question is phrasing such a way that tests certain critical conditions to be asked of the students, the problem will come when the people sitting down they are trying to standardize the answers. They will have a little bit of different hierarchy in the choice of the answers. Somebody want to do X-Ray, want to do MRI, want to do C…
Interviewer	So a very clear answer, to guide the examiners. Is there any other areas you find that you have some challenges despite having so many years of experiences as an examiner?
Interviewee	Yeah, those are the theory parts. The clinical part, there are various areas. So when it comes to clinical examination, we are talking about physical examination part, that is to a certain extent it's quite easy. When you have a case, and then at least 2 examiners will go to examine the case and pick up the signs. And two of you will decide during the standardization process whether you think the…
	Then the difficulty comes when you're examining the part on history taking and so on. So history taking you can standardize. Even in the normal circumstances when you take history, there are a lot of variation depending on what sort of information you have obtained, and how the candidates will respond to even the SP [standardised patient]. Sometimes, although you also standardize the SP, the SP m…
Interviewer	Okay, standardizing the SPs is one of the challenges.
Interviewee	And of course the real patients.
Interviewer	For the physical exam part you mentioned as a examiner it is not so difficult because the 2 examiners kind of come to a consensus.
Interviewee	Provided that is the practice. Some of the standardisation, you are the only one examiner, trying to decide which is the mark, must be, can pick up or cannot pick up, that sort of thing. So if you are the only one doing, thinking that these are the important signs and you can pick up, then there would be a lot of subjectivity with the tool. Then you can argue about it, “this one I can pick up; th…
Interviewer	Okay, do you think that given all these challenges, are there any areas that you would like more support on?
Interviewee	Well, usually I think you use the rubric for scoring. It's quite easy when it comes to [scoring] on both ends of the scoring. It's quite easy. Either is really very good or really very bad. So in between, it depends on the different grades you are putting into the blueprint. So, in other words, you can see that the majority of the examiners will be grading the candidates somewhere in the middle. …
	Those are the old days when my own professors score us, and of course, during that time we don't bother much about whether you've got A B or C. Because at that time that you either fail, or pass, or you have distinction, and you are called up for a viva and talk to that person, and then the assessor will decide whether you will get a distinction. The majority of us will just get pass. There is no…
Interviewer	Alright, let me move on to the next part. So before I talk about the report that I shared with you, could I get an understanding whether you are familiar, or has some understanding of assessment psychometrics?
Interviewee	I read the report. You send it to me, right? The report is based on my encounter with only 6 students. That’s a little bit of bias. You don't have the number to show where exactly I lie.
Interviewer	I would like more details about what you thought about the report. So, yes, like you mentioned, where were the areas that you felt you would like more clarity on?
Interviewee	Well, I can't remember exactly what the story just give me a call then I know I can remember what sort of what sort of history was that?
Interviewer	Would you like me to share the report?
Interviewee	You just me a clue on what was the report and what sort of history was there. This one I have seen already, but I can't remember what were the questions that has been put forward to the students. This one I've seen. You send it to me. I can't remember what I can't remember exactly what the history, what questions has been given to the students. I think something like history taking something like…
Interviewer	Its history-taking, physical and mental state examination.
Interviewee	During that short period of time the majority of the time have I have difficulty in giving them failure marks. And to me it is also very hard for me to give very high marks, like excellent. Because your excellent rubrics is quite strict. There are really excellent in their behavior, in the sequence they are taking, and so on and so forth. You are talking about systematic methods whether they can …
	But the sequence may not be there for them. It's not natural, as far as I am concerned. So normally when you ask for history, you ask the patient in a systematic manner, whereas some of them, if they finish one, they jump to the next one, and then they forgotten something, and then somehow, they go back and pick up because they have not asked before, but it's not a natural way. But in the rubric,…
Interviewer	But with regards to what I shared, because that is something we are thinking of implementing to examiners who are interested in how they have performed during the exam. So for this study, my main goal is to share you the report and get your input on what areas can be improved and what areas you think is valuable to you, based on the report so like you mentioned earlier the that you would like som…
Interviewee	I can't remember exactly what the question is, I know what the question is, but it's not that the information is not enough right? But you are assessing the competency or ability of the students asking history from the patient? In this case, it is the SP. As I told you, the SP may not be the patient. Initially they start out very well, but towards the end end, they get a bit tired, abit impatient…
Interviewer	So were there anything that you felt was quite useful when you look at the report. Was there anything you felt was quite interesting or useful to you?
Interviewee	Well, I can only say that is only 6 students among many students. So it is very hard to even for myself to judge upon myself whether I belong to the more than 7.
Interviewer	So actually, for this report we use some analysis to measure examiners’ performances among each other. So that was how this report was generated. So I'm wondering when you looked at it, were there anything that you felt you would like to know more like? Was there something that was a bit unclear that you want to know more about?
Interviewee	No, I think it is mainly statistics. I also want myself to assessed as well. So I expect that I am not only assessing 6 students. Say for example I have another 6, from 6 increased to 12, that is instead of only one session, I examine 2 sessions. I expect my scoring will be abit different.
Interviewer	So I think what you are mentioning here is the sampling is abit small for your case.
Interviewee	Yes, and all the students who come to me, all of them behave of the same. I'm not sure whether they come from the same group, whether they belong to the same clinical group. Because I think if they belong to the same clinical group they're thinking are all the same, you see, or when they are coming from the same clinical group and with the same tutor, they are taught exactly the same way. So as a…
Interviewer	When you looked at the report do you think that you would change the way you score in future, or is there any learnings that you took away from it?
Interviewee	Well, I think we have gone through the standardization process and there is a rubric to guide us. So we should deviate from that in the future. After all, all these are just standardising process that we have gone through and we have agreed on that. Otherwise, you are instilling quite a lot of your own subjectivity sort of feeling inside it.
Interviewer	I guess the report is a bit like you mentioned the sample size is a bit small. Moving forward, is there any change to your own scoring behavior? Do you think that will happen?
Interviewee	Just to based on this report, I don't think I would like to to drastically change the way I score.
Interviewer	When you looked at it, was there any emotions that you felt so?
Interviewee	No I am alright with it. Straightaway my response is I wouldn't take it too seriously. It's not a pass or fail for me anyway. But of course the main thing is that after all, 6 students come in to see me. I am assessing only 6, out of such a big number of students and all of them are about the same, that is my feeling.
Interviewer	I have come to end of my interview, is there anything that you want to add on that we have not discussed.
Interviewee	So far, I have not thought about anything.

## Sheet: E9
Interview transcript with Examiner 9
Audio Recording Duration:	31:13 min
Date	2024-03-26
Interviewer	So before I just start, could I also just get some background about yourself, so may I know what is your role in NUS medicine?
Interviewee	So in NUS medicine, I teach the undergrad students. So they rotate in Eye, they rotate to us and through us for a duration of 2 weeks. We give a mix of dialectic tutorials and also they are attached to us in clinics. In addition, for the students, we do give them clinical skills teaching at year 2. So these are Year 4s, so I guess they have dementia [laughs], 2 years apart. And I'm also helping o…
Interviewer	Okay, there, how about for assessments is that particular roles that you play for assessments in NUS Med?
Interviewee	In NUS Med definitely with each curriculum, for example, in professional practice they have their own methods of assessments, we do that. For eye, we do have an end of posting test, and we mark that as well as in the final. In their MBBS papers, their professional examinations. Anything that is eye-centric is routed back to the tutors, and we do assess them as well accordingly. The other assessme…
Interviewer	Okay, how long have you been performing your role in assessments?
Interviewee	Oh, it’s like how old am I? Very long along already, 10 years at least.
Interviewer	Ah that's good enough.
Interviewee	The summary is that I am old [laughs]
Interviewer	How about in particular to your clinical skills exams like the OSCEs, is it also about 10 plus years that you have been performing your role as an assessor?
Interviewee	Yes
Interviewer	Were there any challenges that you faced being OSCEs, or clinical examinations examiner?
Interviewee	Challenges in general or in particular to this examination?
Interviewer	In particular, to this style of examination.
Interviewee	No, actually, the examination stem is very clear and very straightforward. I mean as examiner, they gave us a stem to look at right? Definitely as an examiner as well prior to starting, we do check whether this is fair to the students and I have to say that ironically, I thought that this was a bit too lenient, but it was a very straightforward stem that you cannot mistake it for anything else, a…
	If anything, I guess, I know you all took even note of how many feedbacks I gave, and I felt that in order to give meaningful feedback a little bit more time would have been helpful.
Interviewer	Time for the exam. Okay, then, how about in general? I'm I think I realize you are talking about this particular phase 4 exam. I meant it, as like in general, when you come to being an assessor for any clinical examination, were there anything that you found was a bit challenging?
Interviewee	No, I feel okay. In a clinical setting it is difficult, because it is case dependent. It depends on the patient who pops up in the clinic and the need and the requirement of the student. But let's say, if the student has opted to say, Can, please do this we call this mini-CEX with me, and there is no suitable case then unfortunately, I just had to tell the student that you have to find another tu…
Interviewer	Any challenges you face in particular to the OSCEs?
Interviewee	The OSCEs in general. No, it's just the challenge is only, you know, if the student really cannot sense you, however much you try to guide them yet sounding very neutral, some of them can’t [laughs]. Then, unfortunately, we have to be very fair in that. Sometimes you really feel for them, because the eye is a very small component of a very large syllabus. But if it's something that you have reall…
Interviewer	how do you normally overcome, if such things happen? The examinee that’s just not responding to you.
Interviewee	Just for this is as a case in point, for this particular OSCE, there were 2 students who wanted to give up let’s just say. Actually they give up, they couldn't even turn on the instrument for example. Then turn to me after 1 min and say:“Do you think you can just show me the slides?” Our exam was actually a fundoscopy examination. They were supposed to look into the mannequin, and personally I ha…
	That's tough, and I think that's something that the spirit of the OSCE should encourage. And I think that's not really measured. I don't give things away, of course, but sometimes they just need to be pushed in a certain direction. It does need a bit to push them on. And if, for example, they are starting to go off track what I do is I just keep quiet, and then I ask them, do you want to revisit …
Interviewer	Okay, is there anything that you feel like the school could have supported you more as an examiner?
Interviewee	No, I think it was quite good.
Interviewer	So I think the only thing that you mentioned earlier was kind of like, perhaps giving your more time.
Interviewee	Yes, but you know, I think I'm quite a typical, I know I type quite a lot [laughs]. I hope it was constructive. I don't know but it was truly what I felt they really need work on. And I guess in a straightforward station, if they were truly able to get past the station there wouldn't be a need to feedback so much. I think it's OSCEs dependent. So certain examiners may feel certain candidates just…
Interviewer	So just before I move on to showing you the report, can I just check on your understanding? Or do you have any understanding of assessment psychometric?
Interviewee	One or two, but not very clear.
Interviewer	Not very clear. Okay, so do you need me to show you the report again on the screen?
Interviewee	No! I'm good, I read it. Thank you very much.
Interviewer	Was there anything that you felt need more clarity on or like?
Interviewee	In the report. I guess, we talk about reliability in the OSCEs. I would say reliability is variable, and I know in the report it was qualified as the students understanding of the OSCE station. And I think the reason I have some questions about that is because the OSCE is structured, such that there is a stem and there is already a very clear directive to ask the SP [simulated patients] based on …
	The history taking, what does the student understand? It's a complete mystery. Taking physical exam. What does the student understand? Comprehend what is expected of them in their specialty of exposure. And then again, what are they expected to pick up? So I mean it’s Gen[eralisability] alpha, right? They can just say, I don't understand. But understanding is very multifaceted. Is it you don't un…
	And so I think the report can be further; because it will be impactful to us. How are we going to structure the educational pattern. I will say we're going to do this in a very TYS manner. We're going to assess you this way. Henceforth we need to study this way, because that should not be how medicine is. It's not planned to be that way. And it would be very immature of us to give into the studen…
	So I feel that the students’ understanding of what they think the OSCE should comprise, it would be better evaluated here. If they say that they did understand the requirement of the OSCE, what do they mean by that? If they feel that the examiner was not fair, why is it because we didn't give you all the answers. My friend had all the answers and had 100%. So the assumption is not right, not nece…
	I credit the person who set the questions who really thought through very thoroughly, and even asked whether we had questions. But maybe to the student, I know there's so much lingo nowadays. Maybe all their lingo does not correlate with our generation. So if they felt that they had a complete misunderstanding of plain English, then we really have serious issues when we teach them. But if for exa…
	Maybe some quality feedback rather than a score because I guess the score is somewhat helpful, but it doesn't really give us constructive advice on how we should move forward.
Interviewer	That will be a bit tricky to obtain, because probably we will have to interview students to do that.
Interviewee	And even that may have selection bias right? And there is responder bias. We have all been students before so we kind of know.
Interviewer	So that we will take into consideration. Is there anything else you felt was unclear to you?
Interviewee	Well, I guess on the report, you know it says quality of feedback, but actually it gave me quantity of feedback.
Interviewer	Okay, that's a good point.
Interviewee	But well, I tried to make my feedback in a sense it was nonjudgmental. And hopefully, it really help if it was provided to the students, it will spark a bit of thought and evaluate how they could improve their thinking style and approach to a case in future, but I'm not sure how they would have felt it would be helpful for them. Unless you take all 12 of them, and then you ask them. If they're no…
	But that said, this is to their generation at that certain age level, is it appropriate for them? Are they able to accept such honesty? Or maybe you should, temperate it a little bit more. But then, that would make it not so helpful because you can't quite be honest.
Interviewer	Is there anything you felt was missing that you would like to be included?
Interviewee	Well, I think definitely a bit of; I guess this is hard because in a OSCE exam when is it professional to ask the one who were examined how they felt the examination process could be improved after they've gone through such a traumatic experience. And knowing that they are being evaluated is a bit hard. You really do need someone who is present because in the exam, some of us are really not prese…
	So let's say, if I examine 12. And in the 12, there were some who really didn't make it through the exam. In the interim, whilst helping them out because they would be in remedial, to ask them beforehand, “o you think we could ask you a few questions about how you felt the exam was?” Because that would be the ones whom you really want to find who really struggle through the whole examination proc…
	It may or may not work, but I'm just thinking that it is a way to evaluate those who really struggled through the OSCE examination because those are the ones you really want to find out. If they really couldn't do what is a simulation close to life, why were they struggling? Is it because they're so used to a didactic style? Then does it mean that we need more OSCEs? And then after the remediatio…
	I guess, across the board this year quite a number of them didn't do well across quite a number of specialties.
Interviewer	So probably getting students input on how they value the feedback.
Interviewee	Yeah, and I guess it won't be everyone, but maybe the ones who are really curious. Why is it this particular batch in this particular round? It might be something that they felt they needed, the value add. Although I do wonder, then, why do some students really breeze through the station and do so brilliantly? You know some of them really just do it. And you wonder why such a large discrepancy in…
Interviewer	Okay, is there anything that you felt was valuable for you? From what was shared, is there anything that you felt was quite useful information for yourself as an examiner?
Interviewee	Well, I guess the examiner scoring behavior. It just tells me that the standardization process before the exam was helpful. And that most of us actually had most of us had aligned ourselves. So I think over here I was marking in keeping with the ability of the candidate and blah blah blah, alignment with other examiners, so that was quite helpful to tell me that I was not too much of a hawk and n…
Interviewer	When you looked at that, so do you find that there's any this could potentially influence how you assess, or your assessment behavior in the future?
Interviewee	Likely not, well, I would say because I do examine for LKC as well because I'm also their faculty and so we examine eye stations in both Yong Loo Lin and in Lee Kong Chian, and the examination style is very different. In Lee Kong Chian, it is extremely strict. You'll be deadpan, there's completely no instruction. You can only give directed instructions, and if the student really veers of course, …
	I think it may or may not change the way I have scored my candidates. If I read that, I am scoring it with everyone else, I'm unlikely to change it. However, if I saw, “Oh no, I'm so strict.” Then I may actually check back. Or if I’m too lenient, then I would check back and day “Do you think you could do a comparison of the other examiners?”
	Then the committee we have to qualify. Why are you strict? Why are you more lenient? Is this particular area that you were more lenient? Or is it because the examiner just received a batch of candidates that really was subpar? Then it will have to be qualified if you grade it; examiner against the other examiners; it's a mixture of 3 people in one; the SP who hopefully was standardized, candidate…
Interviewer	The way we did the analysis actually factors that in. But I think for a lot of people who review it, they might not realized that we have factored in the station difficulties. And then the examinees own ability, like you mentioned, they are already performing quite poorly, so it's expected that their scores should be lower. So that has been factored in. But I think in that sense we should make it…
Interviewee	Yeah, I think that would be helpful even then, if we say they have been performing poorly. Poorly in the world of medicine is actually quite variable for us in the examination, they just wing it for one subject. Then they study the other subject, they could do very well. But does that mean they are a poor student? It's just that they tried to game the system. But they played it poorly right, and …
	Our question is, is it too rigorous then? So I think that's also a very fair question, in education it is so multifaceted. I kudos to you for taking this on.
Interviewer	Alright. So the last question I have is, when you looked at the this report was there any particular emotions that you felt when you reviewed it?
Interviewee	No, curious.
Interviewer	Just curious.
Interviewee	Oh, am I a hawk? I am looking forward to my judgment, am I very strict? That was coming after the OSCE where I told the 2 of them this is how you give up on your patient? So I was thinking oh, did they take it personally?
Interviewer	In fact, you are right on the dot in that sense.
Interviewee	So I was curious, that was my emotions. I'm curious.
Interviewer	Okay? So yeah, actually, I've come to the end of this interview, is there anything that I haven't asked you about that you would like to share?
Interviewee	Nope!

## Sheet: E2 v2
Interview transcript with Examiner 2
Audio Recording Duration:	13:07 min
Date	2024-05-27
Interviewer	This is the one that I've shared with you, this is the revised version on the one before. So I wanted to gather whether there's anything new or valuable that you found.
Interviewee	Well, I think that this new revised edition looks better definitely. For one, I see that there is a glossary at the end. There's a glossary so that really helps the people who are not familiar with the educational lingo, with some of the words. However, I still think that sometimes this glossary makes it more difficult. For example, in fit statistics, within in fit statistics there are words such…
Interviewer	Layman terms.
Interviewee	Yeah, it's like, if you use a medical dictionary, and then you just, you know, use another difficult medical word to describe a medical word, so no one will understand. I think that’s one comments. Otherwise, reading through, it does seem pretty logical. The first page is okay.
	I think that I'm not sure how useful on the second page this reliability of the OSCE stations is to the examiner, because I understand that this document is to help the examiner to score better. So, the reliability of the entire station compared to the exam might not be so relevant to the examiner.
Interviewer	You are saying that station 6 Reliability might not be so valuable?
Interviewee	Yes. Because the reliability of Station 6 will be dependent on all the examiners of Station 6 of which this person may or may not have contributed a part. So if almost all the examiners of Station 6 were lousy, we are unreliable. But this certain examiner was reliable, then he'll be seeing a statistic that does not apply to him, and he or she might be confused. I'm not sure how this reliability w…
Interviewer	But is the overall one, something that you think is valuable?
Interviewee	Not really, from how I see every single item in this this feedback form should have something useful for the examiner. Something that an examiner can take back or can change. This item on reliability of the OSCE stations, overall exam reliability, has nothing that actionable for the examiner. You get what I mean right?
Interviewer	It's not really relevant for the examiner learning.
Interviewee	The front bit this one it still works out as an introduction. So I think that is fine, to tell the examiner how many candidates they scored, and what station they did, which is good to jolt the examiners’ memory. I would definitely forget what I examined last month.
Interviewer	Then, now we move on to examiner consistency. Is this something that is easy for you to understand?
Interviewee	To be honest no. I don't recall seeing this in the previous one.
Interviewer	Yes, from the previous version, there was a lot of feedback that there wasn't enough quantitative like numbers and graphs. So that was the reason why some numbers and graphs were added in.
Interviewer	I see, I do not know how to interpret this graph. The number [infit and outfit statistics], although I don't understand all these words, but I see that the ideal is between 0.5 to 1.5, and I lie in the centre. So I interpret this as good. But this line, vertical line and this slanted line here and this single dot with a small little red dash.
Interviewer	So this, I guess this is your stations’ average scores that the examiners gave. So, for example, yours will be station 6 examiners gave an average of 13.93. And then the range is 2 s.d. [standard deviation].
Interviewee	Oh, this is the range.
Interviewer	So above and below; 2 standard deviations above and 2 standard deviations below. So I think what is trying to say is that you fall within in that 2 s.d.
Interviewee	I see. I now understand.
Interviewer	Okay, but not clear as when you first look at it.
Interviewee	No, because I think you meant this not to be a line right but a single dot.
Interviewer	I mean from a graph, is supposed to be like, this is the main line.
Interviewee	But when there's a line here, I thought that this is another thing with a X-axis. So I'm confused what this line is.
Interviewer	Is this something that you think examiners will find is useful?
Interviewer	Yes, yes, I think if properly described, of course it is useful. I understood the paragraph below. So the paragraph below is exactly what you told me in this graphic. But I understand this one. So now that you explain that this is just a visual representation of the text below, then that's fine. And the bottom part [reflection box] is the same as what we went through the last round, so I have no …
Interviewer	Are there anything that you felt is missing that you would like to have?
Interviewee	Let me think about it. I currently can't think of anything. I feel that one of the strengths of this is that it is not too overwhelming and unwieldy for an examiner to read. I always think that examiners are very busy, and so if you give them a lot, something that is more than 2 pages long, 3 pages long, they may not read it. I always think that way, because it happens to me.
Interviewer	Alright then, so now, when you look back at this compared to the previous one, I think you mentioned earlier. Which one do you prefer?
Interviewee	Can I see the previous one?
Interviewer	Okay, this is the earlier one. I brought the summary to the front. I think something that we gather from the first one was that people preferred looking at the summary.
Interviewee	TLDR [too long don’t read], maybe you should write TLDR Summary. I think the current one is better.
Interviewer	But any reason why?
Interviewee	Because it has incorporated my feedback. The reason is because I think it provides something that both for the examiner who's short of time and is not so interested, as well as the examiner who's slightly more interested, with a bit more education background. It appeals to both ends of the spectrum. So I think it is a better product.
Interviewer	And any new emotions felt when you look at it is round?
Interviewee	No, I have no feelings [laughs].
Interviewer	And then the last bit, is this something you'd like to receive more of?
Interviewee	Yes, certainly I'm happy to receive this more. As a examiner, I think that there is some inherent desire to improve my performance each time. And in the past, I mean, not always in the past, currently there's no feedback for us, so we don't know how we are doing. And with this we now know where we stand and whether we are hawks or doves. I think that would improve the reliability of the examinati…
Interviewer	Based on this report, do you think that there'll be any change to your scoring behavior?
Interviewee	Based on this report, No, because I'm pretty good. Yeah. But if I was lousy, then I will improve.
Interviewee	And then do you think other examiners should be receiving such reports?
Interviewee	Other examiners? Yes, you should. You should give this feedback form together with a small token of appreciation for being an examiner and open up the feedback to take a look; and maybe the appointment letter also. So all in one, you see. It’s a package. You get the token of appreciation, you feel happy that you are appreciated with a token, with the appointment letter which we don't receive. And…
Interviewer	Why do you think they need this feedback?
Interviewee	Because we are all inherent, I mean, many of us could be bias, or we are biased due to several factors. And so help do the having this feedback helps us to standardize ourselves better with other people.
Interviewer	Okay, we've come to the end, anything you want to add on?
Interviewer	No.

[truncated: 6 more sheets: E4 v2, E5 v2, E6 v2, E7 v2, E8 v2, E9 v2]
